# Supplementary material for: Decoding subjective emotional arousal from EEG during an immersive virtual reality experience
Source: eLife. 2021 Oct 28;10:e64812. doi: 10.7554/eLife.64812 (PMC8673835; doi:10.7554/eLife.64812)
Supplement: Figure 4—source data 1. — LSTM: number of cells per layer. FC: number of hidden units in fully connected layer, before final output neuron. l.rate: learning rate. reg.: type of weight regularizer. reg. strength: respective regularization strength. activ.func: intermediate layer activation function. components: individually selected components for training after spatio-spectral decomposition (SSD) selection. [file elife-64812-fig4-data1.zip]

Archive with 4 entries (3 files):
- Figure 4 - source data/
- Figure 4 - source data/LSTM_best_hyperparmeters_per_subject_mov.tsv
- Figure 4 - source data/LSTM_best_hyperparmeters_per_subject_nomov.tsv
- Figure 4 - source data/README - Figure 4 - source data.txt
