# Supplementary material for: Decoding subjective emotional arousal from EEG during an immersive virtual reality experience
Source: eLife. 2021 Oct 28;10:e64812. doi: 10.7554/eLife.64812 (PMC8673835; doi:10.7554/eLife.64812)
Supplement: Figure 4—source data 1. — LSTM: number of cells per layer. FC: number of hidden units in fully connected layer, before final output neuron. l.rate: learning rate. reg.: type of weight regularizer. reg. strength: respective regularization strength. activ.func: intermediate layer activation function. components: individually selected components for training after spatio-spectral decomposition (SSD) selection. [file elife-64812-fig4-data1.zip › Figure 4 - source data/LSTM_best_hyperparmeters_per_subject_mov.tsv]

Subject	LSTM	FC	l.rate	reg.	reg. strength	activ.func.	components
2	65,30	25	0.0005	l2	0.18	relu	1,2,3,4,5,6,8
4	40,15	10	1	l2	1.44	relu	1,2,3,4,6
6	30,25	0	1	l2	1E-05	elu	1,2,3,4,5,6,7
8	65,30	25	0.0005	l2	0.18	relu	1,2,3,4,5,6,7
14	50,50	15	0.01	l1	1E-05	elu	1,2,3,4,5,6,7,8
18	15,15	10	1	l2	0.72	relu	1
21	40,15	10	1	l2	1.44	relu	1,2,3,4,6
22	80	0	0.0005	l2	0.18	elu	1,2
25	15,15	10	1	l2	0.72	relu	1
28	30,25	0	1	l2	1E-05	elu	1,2,3,4,5,6,7
29	65,30	25	0.0005	l2	0.18	relu	1,2,3,4,5
31	40	0	0.01	l2	0.18	elu	1,2,3,4
34	65,30	25	0.0005	l2	0.18	relu	1,2,3,4,5
35	65,30	25	0.0005	l2	0.18	relu	1,2,3,4,5,6,8
36	65,30	25	0.0005	l2	0.18	relu	1,2,3,4,5,6,8
37	65,30	25	0.0005	l2	0.18	relu	1,2,3,4,5,6,8
39	65,30	25	0.0005	l2	0.18	relu	1,2,3,4,5
42	10	0	1	l2	0.72	relu	1
44	65,30	25	0.0005	l2	0.18	relu	1,2,3,4,5
