# Supplementary material for: Decoding subjective emotional arousal from EEG during an immersive virtual reality experience
Source: eLife. 2021 Oct 28;10:e64812. doi: 10.7554/eLife.64812 (PMC8673835; doi:10.7554/eLife.64812)
Supplement: Figure 4—source data 1. — LSTM: number of cells per layer. FC: number of hidden units in fully connected layer, before final output neuron. l.rate: learning rate. reg.: type of weight regularizer. reg. strength: respective regularization strength. activ.func: intermediate layer activation function. components: individually selected components for training after spatio-spectral decomposition (SSD) selection. [file elife-64812-fig4-data1.zip › Figure 4 - source data/LSTM_best_hyperparmeters_per_subject_nomov.tsv]

Subject	LSTM	FC	l.rate	reg.	reg. strength	activ.func.	components
2	30,20	0	0.0005	l2	1.44	elu	1,2
3	20,10	0	1	l1	0.72	elu	1,2
4	30,30	30	0.0005	l1	1.44	relu	1,2,3,4,5,6,7,8
5	50,40	10	0.0005	l2	1E-05	relu	1,2,3,4
6	30,25	0	0.0005	l1	0.36	elu	1,2,3,4,5,6,7
8	80,50	25	1	l1	1E-05	relu	1,2,3
11	30,25	0	0.0005	l1	0.36	elu	1,2,3,4,5,6,7
13	40,20	10	0.0005	l1	1E-05	relu	1
14	30,25	0	0.0005	l1	0.36	elu	1,2,3,4,5,6,7
15	40,15	0	1	l1	0.72	relu	1,2,3,4,5
17	30,30	30	0.0005	l1	1.44	relu	1,2,3,4,5,6,7,8
18	30,25	0	0.0005	l1	0.36	elu	1,2,3,4,5,6,7
21	30,25	0	0.0005	l1	0.36	elu	1,2,3,4,5,6,7
22	30,25	0	0.0005	l1	0.36	elu	1,2,3,4,5,6,7
25	20,15	10	1	l1	1E-05	relu	1,2,3,4,5,6,7
26	40,15	0	1	l1	0.72	relu	1,2,3,4,5
28	30,20	0	0.0005	l2	1.44	elu	1,2
29	50,40	10	0.0005	l2	1E-05	relu	1,2,3,4
30	30,30	30	0.0005	l1	1.44	relu	1,2,3,4,5,6,7,8
34	30,25	0	0.0005	l1	0.36	elu	1,2,3,4,5,6,7
35	100,100	0	0.0005	l1	1E-05	elu	1,2,3,4
36	20,15	10	1	l1	1E-05	relu	1,2,3,4,5,6,7
37	30,25	0	0.0005	l1	0.36	elu	1,2,3,4,5,6,7
39	40,20	10	0.0005	l1	1E-05	relu	1
42	30,20	0	0.0005	l2	1.44	elu	1,2
44	40,30	10	0.0005	l2	0.72	elu	1,2,3,4,5,6,7
