# Supplementary material for: Decoding subjective emotional arousal from EEG during an immersive virtual reality experience
Source: eLife. 2021 Oct 28;10:e64812. doi: 10.7554/eLife.64812 (PMC8673835; doi:10.7554/eLife.64812)
Supplement: Figure 8—source data 1. — The zip file contains a folder for each of the movement conditions (with and without head movements) with subfolders for the binary decoding approaches (common spatial patterns [CSP], long short-term memory [LSTM]). Each folder includes three types of tables with the same format (Subjects × Samples). Subjects (N varies by condition) who went into the final classification (after removals during preprocessing). Samples (N = 270) refer to the sequential seconds of the experience (total length: 270 s). Each cell contains: targetTable: the target/ground truth assigned to this sample (by binning the continuous rating). CSP: 1=Low Arousal, 2=High Arousal, NaN = Medium Arousal; LSTM: –1=Low Arousal, 1=High Arousal, 0=Medium Arousalprediction. TableProbabilities: the probability/certainty of this sample to be classified as ‘High Arousing’ (positive probabilities) or ‘Low Arousing’ (negative probabilities). predictionTable: the binarized version of the probabilities. CSP: 1=High Arousal, 0=Low Arousal, NaN = Medium Arousal, LSTM: 1=High Arousal, –1=Low Arousal, 0=Medium Arousal. [file elife-64812-fig8-data1.zip › Figure 8 - source data/Figure 8 - source data/CSP/mov/predictionTableCSP_mov.csv]

NVR_S02	0	1	0	0	0	0	0	0	1	0	0	0	0	1	0	0	1	1	1	0	1	0	1	0	NaN	0	NaN	0	1	1	0	NaN	NaN	0	0	0	NaN	NaN	NaN	NaN	0	NaN	NaN	NaN	1	1	1	NaN	NaN
NVR_S04	1	1	1	0	0	NaN	NaN	NaN	NaN	NaN	NaN	0	NaN	NaN	NaN	NaN	NaN	1	0	1	NaN	NaN	NaN	NaN	NaN	0	1	1	1	1	0	NaN	NaN	NaN	NaN	1	NaN	NaN	0	1	NaN	NaN	NaN	1	NaN	NaN	NaN	NaN	1
NVR_S06	0	0	0	0	0	1	1	0	0	1	1	1	0	1	0	0	1	1	NaN	NaN	NaN	NaN	NaN	NaN	NaN	NaN	NaN	NaN	NaN	NaN	NaN	NaN	0	0	0	0	1	0	1	0	0	0	0	NaN	NaN	NaN	NaN	NaN	1
NVR_S08	0	0	1	1	0	0	0	1	0	NaN	0	0	1	0	NaN	NaN	1	NaN	NaN	NaN	0	0	0	NaN	NaN	NaN	NaN	NaN	NaN	NaN	NaN	NaN	NaN	NaN	1	1	0	1	1	0	0	1	0	1	NaN	1	0	1	1
NVR_S14	0	1	1	1	0	1	1	0	1	0	1	0	0	1	0	0	1	1	1	1	1	1	1	NaN	NaN	NaN	NaN	NaN	NaN	NaN	NaN	NaN	NaN	NaN	NaN	NaN	NaN	NaN	NaN	NaN	NaN	1	1	1	NaN	NaN	NaN	NaN	NaN
NVR_S18	0	NaN	NaN	NaN	NaN	NaN	1	1	NaN	NaN	0	1	0	1	1	1	0	1	NaN	NaN	NaN	0	1	0	1	0	0	0	1	NaN	1	1	0	0	1	1	NaN	1	1	NaN	NaN	NaN	NaN	NaN	NaN	NaN	1	1	1
NVR_S21	NaN	NaN	NaN	NaN	NaN	NaN	NaN	NaN	NaN	NaN	NaN	NaN	NaN	NaN	NaN	NaN	NaN	NaN	NaN	NaN	NaN	NaN	NaN	NaN	NaN	NaN	NaN	NaN	NaN	NaN	NaN	NaN	NaN	NaN	NaN	NaN	NaN	NaN	NaN	NaN	NaN	NaN	NaN	NaN	NaN	NaN	NaN	NaN	NaN
NVR_S22	1	1	1	0	0	0	1	1	1	0	0	0	1	0	0	0	1	1	1	0	0	1	0	0	1	1	0	1	0	1	NaN	NaN	NaN	NaN	NaN	NaN	1	1	0	NaN	NaN	NaN	NaN	1	1	1	1	NaN	NaN
NVR_S25	1	0	0	1	0	1	0	1	1	1	NaN	NaN	NaN	NaN	NaN	NaN	1	1	1	1	NaN	NaN	NaN	NaN	NaN	NaN	NaN	NaN	NaN	NaN	0	NaN	NaN	1	NaN	NaN	NaN	NaN	1	1	1	1	1	0	1	NaN	NaN	NaN	NaN
NVR_S28	0	0	0	0	0	0	0	0	1	1	0	1	0	1	1	1	0	1	1	1	1	1	0	1	1	1	1	1	0	1	1	1	1	0	0	1	NaN	NaN	NaN	NaN	NaN	NaN	NaN	NaN	1	0	NaN	NaN	NaN
NVR_S29	1	0	0	1	0	1	1	1	0	1	0	0	0	0	0	0	1	0	1	1	0	0	1	0	0	0	NaN	1	1	0	NaN	NaN	1	NaN	NaN	NaN	NaN	NaN	NaN	NaN	NaN	NaN	NaN	NaN	NaN	NaN	NaN	1	1
NVR_S31	1	1	1	1	NaN	NaN	NaN	NaN	NaN	NaN	NaN	NaN	NaN	NaN	NaN	1	NaN	NaN	NaN	1	1	1	1	1	0	0	0	1	NaN	NaN	1	1	0	1	1	1	0	0	1	0	0	NaN	NaN	NaN	NaN	NaN	NaN	NaN	NaN
NVR_S34	1	1	1	1	1	1	1	1	1	1	1	0	0	1	1	1	1	NaN	NaN	NaN	NaN	NaN	NaN	NaN	NaN	NaN	NaN	NaN	NaN	NaN	NaN	NaN	NaN	NaN	NaN	NaN	NaN	NaN	NaN	NaN	NaN	NaN	NaN	NaN	NaN	NaN	0	1	1
NVR_S35	NaN	1	1	0	1	1	1	1	1	0	1	NaN	NaN	NaN	0	NaN	NaN	NaN	NaN	NaN	NaN	NaN	1	1	NaN	NaN	NaN	NaN	NaN	NaN	NaN	NaN	1	1	1	0	1	1	1	NaN	NaN	NaN	NaN	NaN	NaN	NaN	1	0	1
NVR_S36	1	0	1	1	0	1	1	1	1	1	0	0	1	1	0	0	1	NaN	0	0	NaN	NaN	NaN	NaN	NaN	NaN	NaN	NaN	NaN	NaN	NaN	NaN	NaN	1	1	0	1	1	1	1	0	1	1	1	1	1	1	1	1
NVR_S37	0	1	1	0	1	0	1	0	1	1	0	0	0	0	0	1	1	1	0	0	1	0	1	1	1	1	0	1	0	0	1	1	1	1	1	1	1	NaN	NaN	0	NaN	NaN	NaN	NaN	NaN	NaN	NaN	NaN	NaN
NVR_S39	0	1	NaN	NaN	NaN	1	1	1	1	1	1	0	0	0	0	1	0	NaN	NaN	0	NaN	NaN	NaN	NaN	NaN	NaN	NaN	NaN	NaN	NaN	NaN	NaN	0	0	0	NaN	NaN	NaN	NaN	NaN	NaN	NaN	NaN	NaN	0	0	NaN	0	1
NVR_S42	0	NaN	NaN	NaN	NaN	NaN	NaN	NaN	NaN	NaN	0	0	0	0	1	0	1	1	1	0	0	1	0	0	0	0	1	0	0	0	0	0	0	1	0	0	0	0	0	0	0	0	1	0	0	1	1	1	NaN
NVR_S44	0	1	0	0	1	1	1	1	1	1	1	1	0	0	0	0	0	1	1	1	1	1	1	1	1	1	1	1	1	1	1	0	0	1	0	1	1	1	0	1	1	1	1	NaN	NaN	NaN	NaN	NaN	1
[truncated: 221 more columns]
