# Supplementary material for: Decoding subjective emotional arousal from EEG during an immersive virtual reality experience
Source: eLife. 2021 Oct 28;10:e64812. doi: 10.7554/eLife.64812 (PMC8673835; doi:10.7554/eLife.64812)
Supplement: Figure 8—source data 1. — The zip file contains a folder for each of the movement conditions (with and without head movements) with subfolders for the binary decoding approaches (common spatial patterns [CSP], long short-term memory [LSTM]). Each folder includes three types of tables with the same format (Subjects × Samples). Subjects (N varies by condition) who went into the final classification (after removals during preprocessing). Samples (N = 270) refer to the sequential seconds of the experience (total length: 270 s). Each cell contains: targetTable: the target/ground truth assigned to this sample (by binning the continuous rating). CSP: 1=Low Arousal, 2=High Arousal, NaN = Medium Arousal; LSTM: –1=Low Arousal, 1=High Arousal, 0=Medium Arousalprediction. TableProbabilities: the probability/certainty of this sample to be classified as ‘High Arousing’ (positive probabilities) or ‘Low Arousing’ (negative probabilities). predictionTable: the binarized version of the probabilities. CSP: 1=High Arousal, 0=Low Arousal, NaN = Medium Arousal, LSTM: 1=High Arousal, –1=Low Arousal, 0=Medium Arousal. [file elife-64812-fig8-data1.zip › Figure 8 - source data/Figure 8 - source data/CSP/mov/README.txt]

##########################################
##########   README CSP RESULTS ##########
##########################################

This folder includes 3 types of tables with the same format (Subjects x Samples)
Subjects (N varies by condition) are the subjects who went into the final CSP classification (after removals during preprocessing). 
Samples (N = 270) refer to samples (1s long) of the experience.

Each cell contains ... 

targetTable: the target/ground truth assigned to this sample (by binning the continuous rating).
predictionTableProbabilities: the probability/certainty of this sample to be classified as "High Arousing" (positive probabilities) or "Low Arousing" (Negative probabilities)
predictionTable: The binarized version of the Probabilities, with 1 = classified as High Arousal and 0 = Low Arousal

Cells referring to samples that were rated "medium arousal" are set to NaN.
