# Supplementary material for: Decoding subjective emotional arousal from EEG during an immersive virtual reality experience
Source: eLife. 2021 Oct 28;10:e64812. doi: 10.7554/eLife.64812 (PMC8673835; doi:10.7554/eLife.64812)
Supplement: Figure 8—source data 1. — The zip file contains a folder for each of the movement conditions (with and without head movements) with subfolders for the binary decoding approaches (common spatial patterns [CSP], long short-term memory [LSTM]). Each folder includes three types of tables with the same format (Subjects × Samples). Subjects (N varies by condition) who went into the final classification (after removals during preprocessing). Samples (N = 270) refer to the sequential seconds of the experience (total length: 270 s). Each cell contains: targetTable: the target/ground truth assigned to this sample (by binning the continuous rating). CSP: 1=Low Arousal, 2=High Arousal, NaN = Medium Arousal; LSTM: –1=Low Arousal, 1=High Arousal, 0=Medium Arousalprediction. TableProbabilities: the probability/certainty of this sample to be classified as ‘High Arousing’ (positive probabilities) or ‘Low Arousing’ (negative probabilities). predictionTable: the binarized version of the probabilities. CSP: 1=High Arousal, 0=Low Arousal, NaN = Medium Arousal, LSTM: 1=High Arousal, –1=Low Arousal, 0=Medium Arousal. [file elife-64812-fig8-data1.zip › Figure 8 - source data/Figure 8 - source data/CSP/nomov/predictionTableProbabilitiesCSP_nomov.csv]

NVR_S02	NaN	0.716731572215265	1	1	NaN	NaN	NaN	NaN	NaN	NaN	NaN	-0.628989328926567	1	-1	-1	-1	-1	NaN	NaN	NaN	NaN	-1	-0.559415004803494	-0.6647314111497	0.833173500852908	NaN	NaN	NaN	NaN	NaN	NaN	NaN	NaN	NaN	NaN	NaN	-1	NaN	NaN	NaN	NaN	NaN	NaN	NaN	NaN	NaN	NaN	1	0.673123426173316
NVR_S03	NaN	NaN	NaN	NaN	NaN	NaN	NaN	NaN	NaN	NaN	NaN	NaN	NaN	NaN	NaN	NaN	NaN	NaN	NaN	NaN	NaN	NaN	NaN	NaN	NaN	NaN	NaN	NaN	NaN	NaN	NaN	NaN	NaN	NaN	NaN	NaN	-0.972897956382884	0.823547418777996	1	1	1	0.837456471474776	1	NaN	NaN	NaN	-1	1	1
NVR_S04	1	-0.683940989947044	-1	0.776482688876468	-1	NaN	NaN	NaN	1	0.574492128868328	NaN	NaN	NaN	NaN	NaN	NaN	NaN	NaN	0.547849151390363	-1	-0.886993026935991	-0.789284389708729	0.576632297530196	1	-0.764513538449795	0.79357236702317	NaN	NaN	NaN	NaN	NaN	0.782533341734268	0.769845393701301	NaN	NaN	0.511804837536044	0.688887099477618	NaN	-1	1	NaN	NaN	NaN	NaN	NaN	NaN	NaN	NaN	1
NVR_S05	-1	-0.775839205574437	-1	-1	0.843386071870042	-1	-1	-1	0.765051812972082	-1	-1	-1	-1	-1	0.664900394707857	-1	1	-1	1	-1	1	0.774055499584737	-1	-1	-0.726262394888087	0.585978569624586	1	1	1	1	-0.559294536276678	-1	-1	NaN	NaN	NaN	NaN	NaN	NaN	NaN	NaN	NaN	NaN	NaN	NaN	NaN	NaN	NaN	NaN
NVR_S06	-1	-1	0.692915304483232	-0.994648353067612	1	NaN	NaN	NaN	NaN	NaN	NaN	1	1	-0.536984456046836	0.510949974361188	0.543591942884968	1	1	-1	-0.778723420083682	1	1	-1	-0.628908768484053	NaN	NaN	NaN	NaN	-1	NaN	-0.615732659163893	NaN	1	1	0.985057742160104	1	NaN	NaN	NaN	-0.820933878656651	-1	-1	1	1	1	1	1	1	NaN
NVR_S08	-1	-1	-0.708131984806128	-1	-0.716353652045671	-1	0.92201509503004	1	1	1	-0.787183458600148	NaN	NaN	NaN	NaN	NaN	NaN	NaN	1	-1	0.661352877179871	1	-0.522329244949994	-0.76793585019163	-1	1	1	NaN	NaN	NaN	NaN	NaN	NaN	NaN	NaN	-0.918736507107127	0.664761789492	1	-0.525363557202892	0.779488112103526	-1	-1	-1	NaN	NaN	NaN	NaN	NaN	-1
NVR_S11	-1	-1	0.705284014972303	-0.795458220448886	-1	-1	1	1	-1	-0.929048987959324	1	1	1	1	1	-1	1	1	0.671516812107273	1	1	1	-0.550921918008544	1	1	0.980127091680254	1	0.951885321986742	-0.846951261080721	1	-0.822423909202997	1	1	1	1	NaN	NaN	NaN	NaN	NaN	0.893577417841985	-0.663805173592583	1	NaN	NaN	NaN	NaN	NaN	NaN
NVR_S13	-0.739294756798919	1	1	1	1	-1	1	1	1	1	1	-0.905487799372183	1	1	-1	-0.769863984726406	0.605001912026058	1	1	1	1	0.929142577871256	-1	-0.751190440134329	-0.542403209607124	-1	1	-1	-1	-1	-1	-1	-1	-1	-0.658541889156356	-0.647375471398751	1	1	-1	-0.838781740297876	-0.854765951537075	-1	NaN	-1	-1	0.520140157586276	-1	NaN	NaN
NVR_S14	0.550527937307587	-0.581973292554836	0.80248287994769	0.703588842488867	-0.519748337816445	0.955294195152873	0.842668259016539	-0.80734220108545	-0.677441578517193	-1	0.755738796348463	-1	-0.832816476420596	0.598477397929917	0.851248752422107	NaN	0.982266109221144	NaN	0.864651207374951	1	-0.968018867852208	-0.844652882178863	1	0.52953413234996	0.995508935437049	-0.56737000238765	1	-1	-1	1	-1	NaN	NaN	NaN	0.777313601640242	NaN	NaN	NaN	NaN	NaN	NaN	NaN	-0.847904068598983	1	0.714403728831062	NaN	0.747727167898914	0.668901380563942	0.972806512765084
NVR_S15	-0.941095768770006	-0.818236530063189	1	-1	1	0.667230959328628	1	1	NaN	NaN	NaN	NaN	-1	1	1	-1	NaN	NaN	NaN	NaN	NaN	NaN	NaN	NaN	1	1	1	-1	1	-1	-1	-1	0.972351166463669	-1	1	1	-0.845804986911289	-1	-0.556148973418778	-1	0.848614342467149	-1	NaN	NaN	NaN	NaN	NaN	NaN	NaN
NVR_S17	1	1	0.962602259492166	0.633425485114619	0.947769800088794	-1	0.592327971834234	1	0.934304816138035	-1	-1	-0.726955838488563	-1	-1	0.532387477257978	-1	-1	1	0.879363735708649	1	0.817144183192124	-1	0.675417817027485	0.967298305475401	1	0.752955643671973	1	1	0.501774926313788	1	1	1	1	1	1	0.804267575277303	NaN	NaN	1	0.953074707757287	-1	NaN	NaN	NaN	NaN	NaN	NaN	NaN	NaN
NVR_S18	-0.934382359818586	1	1	NaN	NaN	1	1	-0.579104504920881	1	-1	1	NaN	NaN	1	1	-1	-0.941328025568784	1	NaN	NaN	NaN	-1	NaN	-1	1	0.836382324033437	-1	1	-1	-0.645599989551307	1	-0.864699741738297	-0.775508140823251	-1	1	1	-1	1	-0.601058127455849	NaN	NaN	NaN	NaN	NaN	0.726227220500903	-1	1	-1	-1
NVR_S21	-1	1	1	1	1	1	0.717336490760264	0.685244317787694	1	0.668726540641223	-0.900737218662935	-0.781540146890192	0.524313757568208	1	-0.629339758055009	-0.524121230190021	NaN	1	0.671797907047231	0.543745227051373	NaN	NaN	-0.91176433261295	NaN	NaN	NaN	NaN	NaN	NaN	NaN	NaN	NaN	NaN	NaN	NaN	NaN	NaN	NaN	NaN	NaN	NaN	NaN	NaN	NaN	NaN	NaN	NaN	NaN	NaN
NVR_S22	0.945212876613583	NaN	-0.77017779484572	0.906213644594936	NaN	NaN	0.894961230181191	-1	1	-0.985553419929071	NaN	NaN	NaN	1	1	-1	0.729692542945715	1	0.635274961685278	-1	1	1	-1	1	-1	NaN	NaN	NaN	NaN	NaN	1	0.773898348967538	-1	1	0.79666533269286	NaN	NaN	NaN	NaN	NaN	NaN	NaN	NaN	NaN	NaN	NaN	NaN	NaN	NaN
NVR_S25	NaN	NaN	0.956447701173748	-0.540804630491598	-1	0.872852128245179	NaN	NaN	NaN	NaN	NaN	0.803173366098441	NaN	NaN	-1	0.859603443226634	NaN	1	1	NaN	NaN	NaN	NaN	NaN	1	1	1	NaN	NaN	1	NaN	NaN	1	NaN	NaN	NaN	NaN	NaN	NaN	NaN	NaN	NaN	NaN	NaN	NaN	1	1	1	1
NVR_S26	-1	-0.898647006462793	-1	-0.969748694180432	-1	-1	-1	-1	-0.713713603568612	-1	0.582531643035542	-0.58326561055135	-0.745234351056281	-1	-1	-1	-1	-1	-0.759171897745801	-0.810062473571905	-0.573892503124674	1	1	1	1	0.922926623981554	-0.605897441090551	1	0.673464942819374	1	1	1	1	1	1	1	NaN	NaN	NaN	NaN	NaN	NaN	NaN	NaN	NaN	NaN	NaN	NaN	NaN
NVR_S28	-1	-1	-1	0.542063150438226	-1	-0.56973982647899	-0.823815413046913	-1	1	1	1	-1	0.705648172776216	1	1	1	1	0.753666401543665	-1	-1	1	0.509291915081587	-0.715912343465374	-1	-1	NaN	NaN	NaN	-1	-1	-1	1	-1	-1	NaN	0.955219007498752	NaN	-0.775212964453392	-0.6202513349697	-0.979131460296525	1	-1	1	1	0.648844854318261	NaN	NaN	NaN	NaN
NVR_S29	-1	-1	-1	-1	-0.821624140601774	-1	1	0.53995244504058	-0.738896013882201	1	-1	-1	-1	1	1	-1	-1	-1	-1	-1	-1	0.632398127929039	-0.745493550990469	-1	NaN	NaN	NaN	NaN	NaN	NaN	NaN	NaN	NaN	NaN	NaN	NaN	NaN	NaN	NaN	0.704588411788136	1	1	1	NaN	1	-0.529923682828247	NaN	NaN	NaN
NVR_S30	NaN	NaN	NaN	NaN	NaN	-1	NaN	NaN	NaN	NaN	NaN	NaN	NaN	NaN	0.534971998538949	NaN	1	-0.523511241215222	1	1	-0.698737337407942	1	0.740025784507563	-0.674168070235636	0.642500968947939	1	0.610503068530465	NaN	NaN	1	0.910425993111727	1	0.842376341985329	1	1	0.744654826870149	0.945913857934178	NaN	1	0.557505490995498	1	NaN	NaN	NaN	NaN	NaN	NaN	-0.607491362331362	0.943426532766678
NVR_S34	0.918736994863221	1	1	0.64553547412128	0.681055351114108	1	-1	1	NaN	NaN	NaN	NaN	NaN	-1	1	1	NaN	1	1	0.673005562506727	0.770621889566879	-1	0.511368329928259	1	0.887012927736888	1	NaN	1	0.778951826199746	-0.560193324586041	1	0.760014066870409	1	0.900658863494386	0.860480492924438	NaN	NaN	NaN	NaN	NaN	NaN	NaN	NaN	NaN	NaN	NaN	NaN	1	1
NVR_S35	0.976641553068915	NaN	NaN	NaN	NaN	-1	1	-0.647794570060685	-0.688828370092338	-1	-1	1	1	0.547343248083091	0.675937946794043	NaN	NaN	NaN	NaN	NaN	NaN	1	-1	1	0.600219134321266	1	0.532295202042258	NaN	1	-1	0.902833224001136	NaN	NaN	NaN	1	1	0.770720619140344	0.978923676323547	0.900812217960617	NaN	NaN	NaN	NaN	NaN	NaN	NaN	1	1	1
NVR_S36	NaN	NaN	NaN	NaN	NaN	NaN	NaN	NaN	NaN	NaN	NaN	NaN	NaN	NaN	NaN	NaN	NaN	NaN	NaN	NaN	0.532494725456194	NaN	1	NaN	NaN	NaN	NaN	0.612292714216336	1	NaN	NaN	-1	0.69095447628122	-0.635683191829624	-1	1	1	0.657869951358171	0.998136186786571	NaN	-1	0.625630419420155	0.532894323401568	-0.89527622887212	-1	-0.545513875159811	0.632960202149949	1	1
NVR_S37	-1	1	0.913862069984405	-0.830323841806914	0.67390596784737	1	1	0.770042465643701	-1	-1	-1	1	1	0.880922470330853	1	0.770713991597908	-1	1	-1	0.60498187544959	1	1	1	1	-1	1	-1	-0.652218734384532	0.829332357014308	-1	0.735309250174183	1	1	1	-1	1	NaN	-1	NaN	NaN	NaN	NaN	NaN	NaN	NaN	NaN	NaN	NaN	NaN
NVR_S39	1	1	-1	1	NaN	NaN	NaN	NaN	NaN	NaN	-1	-0.703976236151316	NaN	NaN	NaN	-1	1	1	-1	NaN	-1	1	1	1	-1	0.839370266693883	-0.878511392980465	-1	NaN	NaN	NaN	NaN	NaN	NaN	NaN	NaN	NaN	NaN	NaN	NaN	NaN	NaN	1	1	-0.570741362757816	-0.980056972930039	-1	NaN	-1
NVR_S42	NaN	NaN	0.886177451553783	-1	1	1	1	-1	1	1	1	1	1	1	-1	-1	1	1	NaN	NaN	NaN	NaN	0.554897145196118	1	1	NaN	-1	-1	1	-1	0.573873278245817	NaN	NaN	-0.767773111403477	1	-1	-1	-1	-1	-1	1	0.778818870060269	NaN	NaN	NaN	0.766975210826182	1	1	1
NVR_S44	-0.620661538206374	-1	0.748553066276865	-0.70681478526913	-1	-1	0.667005307582529	1	0.574623887862366	-0.525123450847085	-0.712397462553872	0.75043700471279	-0.927575066228742	1	0.874056466329204	-0.954916841260177	-0.687651159311371	-0.573473006324822	1	-0.576128860235791	-0.663309866250691	1	-0.787072689596349	-1	1	1	0.635177621253507	-0.728975451290561	1	1	1	-0.511440317382776	1	NaN	-0.927829268952387	1	0.663741171292455	1	-0.502270757325204	-1	1	1	1	1	0.845380804189343	-1	0.607241357971999	1	1
[truncated: 221 more columns]
