# Supplementary material for: Decoding subjective emotional arousal from EEG during an immersive virtual reality experience
Source: eLife. 2021 Oct 28;10:e64812. doi: 10.7554/eLife.64812 (PMC8673835; doi:10.7554/eLife.64812)
Supplement: Figure 8—source data 1. — The zip file contains a folder for each of the movement conditions (with and without head movements) with subfolders for the binary decoding approaches (common spatial patterns [CSP], long short-term memory [LSTM]). Each folder includes three types of tables with the same format (Subjects × Samples). Subjects (N varies by condition) who went into the final classification (after removals during preprocessing). Samples (N = 270) refer to the sequential seconds of the experience (total length: 270 s). Each cell contains: targetTable: the target/ground truth assigned to this sample (by binning the continuous rating). CSP: 1=Low Arousal, 2=High Arousal, NaN = Medium Arousal; LSTM: –1=Low Arousal, 1=High Arousal, 0=Medium Arousalprediction. TableProbabilities: the probability/certainty of this sample to be classified as ‘High Arousing’ (positive probabilities) or ‘Low Arousing’ (negative probabilities). predictionTable: the binarized version of the probabilities. CSP: 1=High Arousal, 0=Low Arousal, NaN = Medium Arousal, LSTM: 1=High Arousal, –1=Low Arousal, 0=Medium Arousal. [file elife-64812-fig8-data1.zip › Figure 8 - source data/Figure 8 - source data/LSTM/mov/predictionTableProbabilitiesLSTM_mov.csv]

NVR_S02	0.7058947086334229	-0.22483974695205688	0.797463595867157	0.6698598265647888	-0.42391684651374817	-0.5149056315422058	-0.4879535138607025	0.3615140914916992	-0.07877345383167267	-0.1722739040851593	-0.672895610332489	-0.0550956092774868	-0.2059267908334732	0.16139447689056396	-0.3317093551158905	-0.05572608485817909	0.16909673810005188	-0.43515077233314514	0.7856622338294983	-0.5098395943641663	0.3875501751899719	-0.5300836563110352	-0.7677971124649048	-0.5218539237976074	NaN	0.40258198976516724	NaN	-0.30804163217544556	-0.4089331030845642	0.5725467801094055	-0.6003943085670471	NaN	NaN	-0.19091355800628662	-0.2614322602748871	-0.39196115732192993	NaN	NaN	NaN	NaN	0.7182707786560059	NaN	NaN	NaN	-0.49782198667526245	0.5548776984214783	0.4820830821990967	NaN	NaN
NVR_S04	0.23157745599746704	-0.05575315281748772	0.41078585386276245	0.10471976548433304	-0.30628374218940735	NaN	NaN	NaN	NaN	NaN	NaN	0.11580485850572586	NaN	NaN	NaN	NaN	NaN	0.008605781011283398	-0.12961097061634064	0.10887712240219116	NaN	NaN	NaN	NaN	NaN	-0.21608363091945648	-0.19127242267131805	-0.01029916014522314	0.22624219954013824	0.24374793469905853	-0.20141033828258514	NaN	NaN	NaN	NaN	0.10524874925613403	NaN	NaN	0.39629510045051575	-0.09163770824670792	NaN	NaN	NaN	-0.21999646723270416	NaN	NaN	NaN	NaN	0.24744218587875366
NVR_S06	0.9500439763069153	-0.9850578308105469	0.5515546202659607	0.976635217666626	0.6961717009544373	-0.8999209403991699	-0.3886224031448364	-0.4770553410053253	-0.940834105014801	0.9822627902030945	0.9956517815589905	0.41988542675971985	-0.9896311163902283	-0.9010564684867859	-0.13017643988132477	0.17492027580738068	-0.9457367062568665	0.9517425298690796	NaN	NaN	NaN	NaN	NaN	NaN	NaN	NaN	NaN	NaN	NaN	NaN	NaN	NaN	0.9140864014625549	-0.9690612554550171	-0.9769307971000671	0.8348756432533264	0.7552534341812134	0.9604056477546692	0.9559618830680847	-0.7756358981132507	-0.974948525428772	0.9837870001792908	0.22222718596458435	NaN	NaN	NaN	NaN	NaN	-0.6174548864364624
NVR_S08	-0.6162709593772888	0.7536541223526001	0.5265191197395325	-0.6316749453544617	-0.5464036464691162	-0.6599646210670471	-0.44666680693626404	-0.19151058793067932	-0.6603312492370605	NaN	0.4312225878238678	-0.5632777810096741	-0.5660445690155029	-0.5906570553779602	NaN	NaN	0.6310774087905884	NaN	NaN	NaN	-0.5286086797714233	-0.6907464861869812	0.5464873909950256	NaN	NaN	NaN	NaN	NaN	NaN	NaN	NaN	NaN	NaN	NaN	-0.5798532366752625	0.03255731239914894	-0.6696693897247314	-0.1889769732952118	0.032625988125801086	-0.5037828087806702	-0.09320852160453796	0.23816999793052673	0.38745325803756714	-0.5966302752494812	NaN	0.5251217484474182	0.7316675186157227	-0.6856053471565247	0.532368004322052
NVR_S14	-0.943848192691803	-0.9981203079223633	0.9720712304115295	0.997406542301178	0.8860646486282349	-0.9910632967948914	-0.9946105480194092	-0.9959465861320496	-0.006968900561332703	-0.940665066242218	0.9601961970329285	0.6663487553596497	-0.9430996775627136	0.4614402949810028	-0.6750515699386597	-0.7749088406562805	0.9809452295303345	-0.9833704829216003	0.644231379032135	0.930858850479126	-0.03031039610505104	-0.33542272448539734	-0.6746382713317871	NaN	NaN	NaN	NaN	NaN	NaN	NaN	NaN	NaN	NaN	NaN	NaN	NaN	NaN	NaN	NaN	NaN	NaN	0.9526485800743103	0.05500771850347519	0.9920936226844788	NaN	NaN	NaN	NaN	NaN
NVR_S18	-0.0642140805721283	NaN	NaN	NaN	NaN	NaN	0.05863256752490997	0.11637109518051147	NaN	NaN	0.045175615698099136	0.13494737446308136	0.026215817779302597	0.02808808535337448	-0.10681311041116714	-0.027474604547023773	0.1398106962442398	0.14421159029006958	NaN	NaN	NaN	-0.04565446451306343	-0.1013980284333229	0.028079908341169357	0.11901839822530746	0.0034044941421598196	-0.012279164977371693	-0.03787514939904213	0.10842674970626831	NaN	-0.006604221183806658	-0.08826231211423874	-0.11912588030099869	-0.04537415876984596	0.039878230541944504	-0.035612743347883224	NaN	0.05729343742132187	-0.062381356954574585	NaN	NaN	NaN	NaN	NaN	NaN	NaN	0.10366906970739365	0.0434696227312088	0.03386050835251808
NVR_S21	NaN	NaN	NaN	NaN	NaN	NaN	NaN	NaN	NaN	NaN	NaN	NaN	NaN	NaN	NaN	NaN	NaN	NaN	NaN	NaN	NaN	NaN	NaN	NaN	NaN	NaN	NaN	NaN	NaN	NaN	NaN	NaN	NaN	NaN	NaN	NaN	NaN	NaN	NaN	NaN	NaN	NaN	NaN	NaN	NaN	NaN	NaN	NaN	NaN
NVR_S22	0.16085419058799744	-0.09559500217437744	0.5375043153762817	0.18867908418178558	0.22849293053150177	-0.10039445012807846	-0.18284004926681519	-0.010670233517885208	-0.2789229452610016	0.4729491174221039	-0.01197049394249916	-0.1647251546382904	-0.10898993909358978	0.1772509515285492	0.22697781026363373	0.028711281716823578	-0.05426210165023804	0.17754556238651276	-0.24730490148067474	-0.0014786828542128205	0.16747382283210754	-0.27093300223350525	0.533541738986969	-0.044362280517816544	-0.01370714046061039	-0.20035959780216217	-0.002618615748360753	-0.03466182202100754	-0.1894330233335495	-0.2339743822813034	NaN	NaN	NaN	NaN	NaN	NaN	0.02469531074166298	0.10772395133972168	-0.1634945571422577	NaN	NaN	NaN	NaN	-0.17857760190963745	0.057565730065107346	0.048688359558582306	-0.09713707119226456	NaN	NaN
NVR_S25	-0.023126982152462006	0.05858894810080528	0.19243042171001434	0.03260916471481323	-0.08529926091432571	0.03182524815201759	-0.06246842443943024	0.09489734470844269	0.025814365595579147	0.14521203935146332	NaN	NaN	NaN	NaN	NaN	NaN	0.02892586961388588	0.03261521831154823	0.1528395563364029	0.19543665647506714	NaN	NaN	NaN	NaN	NaN	NaN	NaN	NaN	NaN	NaN	0.003443510038778186	NaN	NaN	0.10993031412363052	NaN	NaN	NaN	NaN	-0.0754736140370369	0.152279794216156	-0.06317441165447235	0.17945104837417603	-0.05954346805810928	0.023337118327617645	0.04721769690513611	NaN	NaN	NaN	NaN
NVR_S28	-0.8269242644309998	0.9608206748962402	-0.399218887090683	-0.919046938419342	-0.6928961277008057	-0.7022703886032104	-0.9816043972969055	-0.9737090468406677	-0.9259955286979675	-0.3165019452571869	-0.7892314791679382	-0.9426391124725342	-0.9576306343078613	-0.4187793731689453	-0.5795837640762329	-0.9544605612754822	-0.9699337482452393	0.974631130695343	0.8074125051498413	-0.9620416760444641	0.5778017640113831	0.7536602020263672	-0.6299666166305542	-0.8291479349136353	0.8982322216033936	0.8315890431404114	-0.9597870707511902	-0.9413138031959534	-0.8726872801780701	0.9843826293945312	-0.1446075290441513	-0.9368268847465515	-0.266436368227005	-0.18907307088375092	-0.3079017698764801	0.8583713173866272	NaN	NaN	NaN	NaN	NaN	NaN	NaN	NaN	0.5363996624946594	0.8177796602249146	NaN	NaN	NaN
NVR_S29	-0.5259472727775574	0.5292563438415527	-0.5865465402603149	-0.6283265352249146	-0.5235732793807983	-0.47289857268333435	0.3489494025707245	0.36518511176109314	0.3361741900444031	0.6234074831008911	-0.6629197001457214	-0.5612238049507141	0.5052334666252136	0.2710670828819275	-0.3931103050708771	-0.32379940152168274	0.5089945793151855	-0.3793076276779175	0.4450015723705292	-0.3631652891635895	0.3220885992050171	0.1570873111486435	-0.555571436882019	-0.5964194536209106	-0.5352498888969421	-0.36955034732818604	NaN	0.11066564917564392	-0.47983312606811523	-0.25171664357185364	NaN	NaN	0.2554118037223816	NaN	NaN	NaN	NaN	NaN	NaN	NaN	NaN	NaN	NaN	NaN	NaN	NaN	NaN	0.5542154908180237	-0.6859886646270752
NVR_S31	0.17155928909778595	0.2909262478351593	-0.08691979199647903	-0.6339766383171082	NaN	NaN	NaN	NaN	NaN	NaN	NaN	NaN	NaN	NaN	NaN	0.5129955410957336	NaN	NaN	NaN	0.7699779272079468	-0.4154585599899292	-0.26063698530197144	-0.1332128643989563	0.5211149454116821	0.77552729845047	-0.8523754477500916	-0.8053346276283264	-0.4162503778934479	NaN	NaN	0.9075724482536316	-0.08813662827014923	0.502676784992218	0.7254660129547119	0.24071915447711945	-0.2643815875053406	0.12285523861646652	0.8738287091255188	-0.0014320265036076307	-0.11498601734638214	-0.35058313608169556	NaN	NaN	NaN	NaN	NaN	NaN	NaN	NaN
NVR_S34	0.49964213371276855	0.4458794891834259	0.4797569811344147	-0.5763526558876038	0.6592103838920593	0.656920850276947	0.6854317784309387	0.6688820719718933	-0.42059314250946045	0.5211621522903442	0.23592868447303772	-0.008395320735871792	-0.6218942403793335	0.6720787286758423	0.4696292579174042	-0.2949701249599457	-0.03327970206737518	NaN	NaN	NaN	NaN	NaN	NaN	NaN	NaN	NaN	NaN	NaN	NaN	NaN	NaN	NaN	NaN	NaN	NaN	NaN	NaN	NaN	NaN	NaN	NaN	NaN	NaN	NaN	NaN	NaN	0.0754295364022255	-0.027511082589626312	0.39916670322418213
NVR_S35	NaN	0.5287948846817017	0.692706823348999	0.2241411656141281	0.29258573055267334	0.5362066030502319	0.6929274201393127	-0.284542977809906	-0.07199995219707489	0.5359684824943542	0.10460641235113144	NaN	NaN	NaN	0.6067541837692261	NaN	NaN	NaN	NaN	NaN	NaN	NaN	0.6438220739364624	0.7190369367599487	NaN	NaN	NaN	NaN	NaN	NaN	NaN	NaN	-0.6728161573410034	0.5785270929336548	-0.531827986240387	-0.6598463654518127	-0.7281942367553711	0.6331937909126282	-0.6729015707969666	NaN	NaN	NaN	NaN	NaN	NaN	NaN	0.5955182313919067	0.4635610282421112	0.07170495390892029
NVR_S36	0.6213436722755432	-0.7169948220252991	0.4438868761062622	0.6260653734207153	0.22725233435630798	0.6070595979690552	0.463901549577713	-0.3906092047691345	0.46246108412742615	0.09033257514238358	-0.369457483291626	-0.7271773815155029	-0.7372435331344604	-0.12116654217243195	0.4751615524291992	-0.09564357995986938	0.5193953514099121	NaN	0.6895081400871277	-0.6827186942100525	NaN	NaN	NaN	NaN	NaN	NaN	NaN	NaN	NaN	NaN	NaN	NaN	NaN	0.17757587134838104	0.6631931066513062	0.5743183493614197	0.33524781465530396	0.6452358961105347	0.7044697999954224	0.38522008061408997	0.19079941511154175	0.5078622698783875	0.41609862446784973	0.5996795296669006	0.560515820980072	0.03639232739806175	0.3059035539627075	0.5597964525222778	0.3692989945411682
NVR_S37	-0.6157202124595642	0.4680256247520447	0.32008108496665955	-0.6319465041160583	0.6854586601257324	0.6148031949996948	-0.6301535367965698	-0.38769805431365967	-0.5569074153900146	-0.5122392773628235	-0.11718543618917465	-0.08061079680919647	-0.6369215250015259	-0.38981693983078003	0.697309136390686	-0.23081248998641968	0.09805043041706085	0.6014837622642517	0.5608072876930237	-0.5431663990020752	-0.12902332842350006	-0.7462685704231262	-0.6042162179946899	-0.25293004512786865	0.6656016707420349	-0.5011621117591858	-0.5177630186080933	-0.0006087123183533549	0.2600506544113159	-0.317478209733963	0.5415067076683044	-0.6179068684577942	-0.5201157331466675	0.15833498537540436	0.29667800664901733	-0.5894843935966492	-0.6167641282081604	NaN	NaN	-0.6731014847755432	NaN	NaN	NaN	NaN	NaN	NaN	NaN	NaN	NaN
NVR_S39	0.4241847097873688	0.17467613518238068	NaN	NaN	NaN	0.38760602474212646	0.6743134260177612	-0.5318105816841125	0.4868006706237793	0.38930150866508484	0.2592950761318207	-0.22457687556743622	0.031773488968610764	-0.6699289679527283	0.5503062009811401	-0.052314627915620804	0.6336550116539001	NaN	NaN	-0.4420511722564697	NaN	NaN	NaN	NaN	NaN	NaN	NaN	NaN	NaN	NaN	NaN	NaN	-0.4868963062763214	-0.5131208896636963	-0.6726329922676086	NaN	NaN	NaN	NaN	NaN	NaN	NaN	NaN	NaN	-0.5233219861984253	-0.5753107666969299	NaN	-0.4067755937576294	0.6205931901931763
NVR_S42	0.04963713139295578	NaN	NaN	NaN	NaN	NaN	NaN	NaN	NaN	NaN	-0.03096821717917919	-0.021306822076439857	-0.027713024988770485	-0.007150605320930481	-0.020028555765748024	-0.11978721618652344	0.08382175862789154	0.046786051243543625	-0.05187637358903885	-0.00572924455627799	-0.1289002001285553	-0.10646728426218033	-0.048634979873895645	-0.08786507695913315	-0.12770573794841766	-0.1026262566447258	0.14715354144573212	-0.008020098321139812	-0.011581851169466972	0.019712068140506744	-0.18415746092796326	-0.04058260843157768	0.17572757601737976	0.17438730597496033	0.14384333789348602	-0.03969936445355415	-0.13239073753356934	0.010882292874157429	-0.03014039434492588	-0.1621566265821457	0.06698934733867645	0.0041231126524508	0.36127665638923645	0.03649774193763733	-0.08588733524084091	-0.10399787873029709	0.3027803301811218	-0.07359831035137177	NaN
NVR_S44	0.15722857415676117	0.5552899837493896	-0.38403594493865967	0.516075074672699	0.5398117303848267	0.4004005491733551	0.42114943265914917	0.5091493725776672	0.5208848118782043	-0.5378690958023071	0.5581368207931519	0.22156232595443726	-0.6078836917877197	-0.7633752822875977	-0.3265165388584137	-0.10642416030168533	-0.1656951755285263	0.5774603486061096	0.399023175239563	0.021614324301481247	0.36959969997406006	0.3260701298713684	0.5095450282096863	0.4329168498516083	0.33058515191078186	0.5374682545661926	-0.6816146969795227	0.29421496391296387	-0.7385744452476501	0.45472389459609985	0.5122323632240295	0.4250027537345886	0.16989757120609283	-0.17438483238220215	0.4870980381965637	0.6269742250442505	0.5547215342521667	0.5142479538917542	0.5677242279052734	0.4297691881656647	-0.6522513628005981	0.3528542220592499	0.2983027696609497	NaN	NaN	NaN	NaN	NaN	0.5090190172195435
[truncated: 221 more columns]
