# Supplementary material for: Decoding subjective emotional arousal from EEG during an immersive virtual reality experience
Source: eLife. 2021 Oct 28;10:e64812. doi: 10.7554/eLife.64812 (PMC8673835; doi:10.7554/eLife.64812)
Supplement: Figure 8—source data 1. — The zip file contains a folder for each of the movement conditions (with and without head movements) with subfolders for the binary decoding approaches (common spatial patterns [CSP], long short-term memory [LSTM]). Each folder includes three types of tables with the same format (Subjects × Samples). Subjects (N varies by condition) who went into the final classification (after removals during preprocessing). Samples (N = 270) refer to the sequential seconds of the experience (total length: 270 s). Each cell contains: targetTable: the target/ground truth assigned to this sample (by binning the continuous rating). CSP: 1=Low Arousal, 2=High Arousal, NaN = Medium Arousal; LSTM: –1=Low Arousal, 1=High Arousal, 0=Medium Arousalprediction. TableProbabilities: the probability/certainty of this sample to be classified as ‘High Arousing’ (positive probabilities) or ‘Low Arousing’ (negative probabilities). predictionTable: the binarized version of the probabilities. CSP: 1=High Arousal, 0=Low Arousal, NaN = Medium Arousal, LSTM: 1=High Arousal, –1=Low Arousal, 0=Medium Arousal. [file elife-64812-fig8-data1.zip › Figure 8 - source data/Figure 8 - source data/LSTM/nomov/predictionTableProbabilitiesLSTM_nomov.csv]

NVR_S02	NaN	0.16838325560092926	0.5543470978736877	-0.6824979186058044	NaN	NaN	NaN	NaN	NaN	NaN	NaN	-0.5896286368370056	-0.7233388423919678	-0.543680727481842	-0.6127303838729858	-0.3803222179412842	0.3447456657886505	NaN	NaN	NaN	NaN	0.1642194539308548	0.5692151784896851	-0.49060356616973877	0.0332842580974102	NaN	NaN	NaN	NaN	NaN	NaN	NaN	NaN	NaN	NaN	NaN	-0.7049996852874756	NaN	NaN	NaN	NaN	NaN	NaN	NaN	NaN	NaN	NaN	0.3333103060722351	0.5804518461227417
NVR_S03	NaN	NaN	NaN	NaN	NaN	NaN	NaN	NaN	NaN	NaN	NaN	NaN	NaN	NaN	NaN	NaN	NaN	NaN	NaN	NaN	NaN	NaN	NaN	NaN	NaN	NaN	NaN	NaN	NaN	NaN	NaN	NaN	NaN	NaN	NaN	NaN	-0.3183574080467224	0.14594492316246033	0.17205017805099487	0.2936359643936157	0.21479158103466034	0.06311988830566406	-0.03674902394413948	NaN	NaN	NaN	-0.19764356315135956	-0.2066827416419983	0.48491841554641724
NVR_S04	0.09442517906427383	-0.14007897675037384	-0.0711461678147316	0.010518796741962433	-0.1324046105146408	NaN	NaN	NaN	0.18789047002792358	-0.08271165192127228	NaN	NaN	NaN	NaN	NaN	NaN	NaN	NaN	0.19328631460666656	0.013002118095755577	-0.06280666589736938	-0.1717187762260437	0.209535151720047	0.0851607620716095	-0.05196545645594597	-0.1326419562101364	NaN	NaN	NaN	NaN	NaN	0.2034955769777298	0.013425735756754875	NaN	NaN	0.06467781960964203	-0.015527245588600636	NaN	-0.14698362350463867	-0.04991207271814346	NaN	NaN	NaN	NaN	NaN	NaN	NaN	NaN	0.021723028272390366
NVR_S05	-0.7800243496894836	-0.4560967683792114	0.49656254053115845	0.2293727993965149	0.0778326541185379	0.05692373588681221	-0.15466807782649994	0.6094018220901489	0.4790838956832886	0.4007008671760559	-0.762640118598938	0.470049649477005	-0.748257577419281	-0.9242697358131409	0.24244193732738495	0.5283568501472473	-0.3027636408805847	0.4537811279296875	0.08202014118432999	-0.5099521279335022	-0.3532886207103729	-0.11816131323575974	0.33082377910614014	-0.42646124958992004	-0.6247391700744629	0.16456210613250732	0.0678807944059372	0.006579585373401642	-0.02374277077615261	-0.17779605090618134	0.6230725049972534	-0.323344349861145	-0.4838300347328186	NaN	NaN	NaN	NaN	NaN	NaN	NaN	NaN	NaN	NaN	NaN	NaN	NaN	NaN	NaN	NaN
NVR_S06	-0.8160082101821899	0.3382662236690521	-0.7071180939674377	0.20579151809215546	0.01640399359166622	NaN	NaN	NaN	NaN	NaN	NaN	-0.4260602295398712	-0.0433218739926815	0.06079396978020668	0.6246967315673828	-0.6059766411781311	0.6108298897743225	0.6108736991882324	-0.21475093066692352	-0.6866430044174194	-0.24785026907920837	0.23968787491321564	0.5716180205345154	-0.7852234840393066	NaN	NaN	NaN	NaN	0.6446039080619812	NaN	-0.697636067867279	NaN	0.03564157709479332	-0.44222378730773926	-0.17268945276737213	-0.5435024499893188	NaN	NaN	NaN	-0.8079540133476257	-0.636715292930603	-0.5222948789596558	0.06000608205795288	0.2644502520561218	0.3670666217803955	0.09436309337615967	-0.43856772780418396	0.514701783657074	NaN
NVR_S08	-0.700325608253479	-0.7400956749916077	0.3795924782752991	0.47959497570991516	-0.8418336510658264	0.5612602233886719	0.9955958724021912	0.38696566224098206	0.855323314666748	-0.20279324054718018	0.37563687562942505	NaN	NaN	NaN	NaN	NaN	NaN	NaN	-0.20082595944404602	0.34861326217651367	-0.7455722689628601	0.4298757314682007	0.9788876175880432	0.9569625854492188	-0.6874040365219116	0.9158818125724792	-0.8682905435562134	NaN	NaN	NaN	NaN	NaN	NaN	NaN	NaN	-0.9406448006629944	-0.40977272391319275	0.0869283601641655	-0.025442538782954216	0.005434184800833464	0.6970423460006714	-0.15356257557868958	-0.9533897638320923	NaN	NaN	NaN	NaN	NaN	0.8158345222473145
NVR_S11	0.46701714396476746	-0.6169486045837402	-0.5874982476234436	-0.5449328422546387	-0.8817410469055176	-0.35814088582992554	-0.8045393824577332	0.606935977935791	-0.6447409987449646	-0.5813847780227661	0.2738373577594757	0.6756032109260559	0.3933676481246948	-0.5474206805229187	-0.5265564918518066	-0.6304155588150024	-0.23179669678211212	0.7218919992446899	0.41008245944976807	-0.5172328352928162	-0.5680753588676453	0.39925962686538696	0.17438256740570068	0.47405752539634705	-0.6582849025726318	0.5651382803916931	0.6300713419914246	0.3291626274585724	0.5189791917800903	-0.6060237288475037	-0.609796941280365	0.19399920105934143	0.39981648325920105	-0.6387841701507568	0.8167300820350647	NaN	NaN	NaN	NaN	NaN	-0.5720728039741516	0.7506693005561829	0.45107853412628174	NaN	NaN	NaN	NaN	NaN	NaN
NVR_S13	-0.06424980610609055	0.025271452963352203	0.2689460515975952	0.1246296763420105	0.23587186634540558	0.11619254946708679	0.0412227064371109	-0.02947007305920124	-0.09233786165714264	0.03092060796916485	-0.06319765001535416	-0.13249137997627258	0.14646297693252563	0.1884111911058426	-0.05316654592752457	-0.09187307208776474	0.11569691449403763	-0.054392121732234955	0.22336837649345398	0.15870611369609833	-0.00773472199216485	0.23860880732536316	0.001460165367461741	-0.04863104224205017	-0.3009480834007263	-0.07634387910366058	0.005094822496175766	-0.2138778269290924	0.03514445200562477	-0.11315830796957016	-0.46010491251945496	-0.004025660455226898	0.024202287197113037	0.027363931760191917	0.20708853006362915	0.09798527508974075	0.15642096102237701	0.19451186060905457	-0.019225772470235825	-0.01790178194642067	-0.09356599301099777	-0.1996532827615738	NaN	-0.051135335117578506	0.05565793067216873	-0.13460470736026764	-0.031865596771240234	NaN	NaN
NVR_S14	0.6635401844978333	-0.07705795019865036	-0.49465033411979675	0.57518070936203	-0.7194200754165649	0.3010125160217285	0.49046453833580017	-0.27965405583381653	-0.04140740633010864	-0.1469278782606125	-0.5528584718704224	0.64922034740448	0.35907843708992004	-0.08674491941928864	-0.23907805979251862	NaN	-0.1023884043097496	NaN	-0.7705808281898499	0.5494757890701294	-0.5909903049468994	-0.010428818874061108	0.31618955731391907	-0.20410305261611938	-0.3549578785896301	-0.07160162180662155	-0.44334110617637634	-0.29702886939048767	-0.47922712564468384	-0.44897618889808655	-0.5162193179130554	NaN	NaN	NaN	0.34630098938941956	NaN	NaN	NaN	NaN	NaN	NaN	NaN	0.3275924623012543	-0.42997899651527405	0.3360287845134735	NaN	-0.6649607419967651	0.5659346580505371	-0.07778343558311462
NVR_S15	-0.021158071234822273	0.1341596096754074	-0.020575763657689095	-0.2660101652145386	0.12981587648391724	-0.2925584018230438	-0.42264294624328613	0.36317571997642517	NaN	NaN	NaN	NaN	-0.3126356899738312	-0.43830904364585876	0.2545008361339569	-0.3162970244884491	NaN	NaN	NaN	NaN	NaN	NaN	NaN	NaN	0.12470976263284683	0.006555105093866587	-0.009657633490860462	-0.3500096797943115	0.30491405725479126	0.17825181782245636	-0.32863301038742065	0.06066204234957695	0.22296659648418427	0.2870958149433136	0.25246724486351013	-0.3146284818649292	-0.13226498663425446	0.12371237576007843	0.26780176162719727	-0.27717170119285583	0.11539812386035919	0.15341797471046448	NaN	NaN	NaN	NaN	NaN	NaN	NaN
NVR_S17	0.11080276966094971	-0.23302949965000153	-0.2010812908411026	-0.1008712500333786	-0.05766510218381882	0.10323646664619446	0.09513308852910995	-0.13572034239768982	0.14000219106674194	0.14380881190299988	-0.0865485891699791	0.1487564891576767	-0.16427864134311676	0.08834268897771835	-0.12396760284900665	-0.12104390561580658	-0.0917586013674736	0.14467555284500122	-0.06301744282245636	0.1409047394990921	-0.1858145296573639	0.09398774057626724	0.06826366484165192	0.06724407523870468	-0.19985632598400116	0.11126906424760818	0.05771860107779503	0.10275716334581375	0.06787850707769394	0.07553456723690033	-0.025524049997329712	0.11815597862005234	-0.06005087122321129	0.06789158284664154	-0.07814934849739075	0.1135360598564148	NaN	NaN	0.04952225834131241	0.13415297865867615	0.16078223288059235	NaN	NaN	NaN	NaN	NaN	NaN	NaN	NaN
NVR_S18	0.099220871925354	-0.49866387248039246	-0.044377684593200684	NaN	NaN	0.5604841113090515	-0.33351168036460876	0.4502808153629303	0.41878917813301086	0.5056638121604919	0.27268192172050476	NaN	NaN	0.530784547328949	-0.27501794695854187	0.31993547081947327	-0.40848514437675476	-0.08300244808197021	NaN	NaN	NaN	0.7286539673805237	NaN	-0.2763337194919586	0.34103405475616455	0.09324532747268677	-0.6773728728294373	0.23997995257377625	-0.06160234659910202	-0.6311029195785522	0.7094134092330933	0.6215871572494507	0.10055525600910187	0.1675562858581543	0.17637357115745544	-0.39167314767837524	0.634135365486145	-0.2434760481119156	0.49476778507232666	NaN	NaN	NaN	NaN	NaN	0.05928407236933708	0.23273460566997528	-0.16329191625118256	-0.5673481822013855	0.1376788169145584
NVR_S21	0.054113395512104034	0.6066515445709229	0.8293895125389099	0.3603038489818573	0.6216402649879456	-0.4174266457557678	0.6825400590896606	0.25318005681037903	0.5674691796302795	-0.5379005074501038	0.5862930417060852	-0.7132899761199951	0.42521587014198303	0.5658723711967468	-0.6750187873840332	0.6201203465461731	NaN	0.6247694492340088	0.7577695846557617	-0.48307448625564575	NaN	NaN	0.2413949817419052	NaN	NaN	NaN	NaN	NaN	NaN	NaN	NaN	NaN	NaN	NaN	NaN	NaN	NaN	NaN	NaN	NaN	NaN	NaN	NaN	NaN	NaN	NaN	NaN	NaN	NaN
NVR_S22	0.7315711379051208	NaN	-0.40228065848350525	0.35536065697669983	NaN	NaN	-0.33547723293304443	-0.43909043073654175	-0.33945485949516296	-0.07093282788991928	NaN	NaN	NaN	0.47502601146698	-0.2587830424308777	-0.6096466183662415	0.41810670495033264	0.5830906629562378	-0.8129462003707886	0.555475652217865	0.3825749158859253	-0.08700510859489441	0.6309192776679993	0.2756584584712982	-0.2351115643978119	NaN	NaN	NaN	NaN	NaN	-0.6812537312507629	-0.742139458656311	0.7120679616928101	0.6434468626976013	0.6087795495986938	NaN	NaN	NaN	NaN	NaN	NaN	NaN	NaN	NaN	NaN	NaN	NaN	NaN	NaN
NVR_S25	NaN	NaN	-0.17073601484298706	-0.6287113428115845	-0.17952273786067963	0.6020631194114685	NaN	NaN	NaN	NaN	NaN	0.6875796914100647	NaN	NaN	0.5329960584640503	0.5420801639556885	NaN	0.9164994955062866	0.8050068616867065	NaN	NaN	NaN	NaN	NaN	-0.703632116317749	-0.8885531425476074	-0.8276841044425964	NaN	NaN	0.5828970670700073	NaN	NaN	0.8138519525527954	NaN	NaN	NaN	NaN	NaN	NaN	NaN	NaN	NaN	NaN	NaN	NaN	0.7955247163772583	0.8124357461929321	-0.3492247462272644	0.7970229387283325
NVR_S26	-0.4140208959579468	-0.32945185899734497	0.2777506113052368	-0.436810165643692	-0.48335936665534973	-0.3143586814403534	0.15860414505004883	0.29981788992881775	-0.26691463589668274	-0.4355168342590332	-0.427857369184494	-0.4097732901573181	-0.18113252520561218	-0.2974267899990082	-0.39997854828834534	-0.3472810685634613	-0.5144187211990356	0.32294267416000366	-0.4203750491142273	-0.37798675894737244	-0.45779916644096375	-0.4355674684047699	0.31146031618118286	-0.44002583622932434	0.4227525293827057	0.3481695055961609	0.5302549004554749	-0.17197231948375702	0.02305641770362854	0.4291233718395233	-0.40574297308921814	0.019212456420063972	0.25121644139289856	0.2801589071750641	0.23513011634349823	0.25119903683662415	NaN	NaN	NaN	NaN	NaN	NaN	NaN	NaN	NaN	NaN	NaN	NaN	NaN
NVR_S28	-0.40434953570365906	-0.18752875924110413	-0.019037265330553055	-0.34451985359191895	-0.1829506754875183	-0.11027010530233383	-0.12750285863876343	-0.1790802776813507	-0.28172069787979126	-0.044192180037498474	-0.0777951180934906	-0.08761349320411682	0.09895487129688263	0.4177250266075134	0.3055134415626526	-0.08938264846801758	0.02944730408489704	0.3739916980266571	-0.17151184380054474	-0.07799836248159409	0.05177225545048714	0.11359567195177078	0.30310890078544617	-0.10556293278932571	-0.0398641936480999	NaN	NaN	NaN	-0.23248016834259033	-0.2251472771167755	0.26553505659103394	-0.05360615625977516	-0.1375982016324997	0.4652896523475647	NaN	0.039077647030353546	NaN	0.2677903473377228	0.264412522315979	0.13970530033111572	0.10136013478040695	-0.21364837884902954	0.3832681477069855	0.20645010471343994	-0.13583534955978394	NaN	NaN	NaN	NaN
NVR_S29	0.41001978516578674	-0.5300512909889221	0.39253249764442444	0.8955246210098267	0.8290383815765381	0.7021130919456482	-0.45401179790496826	-0.5282266139984131	0.2684648334980011	-0.5354109406471252	-0.6484974026679993	0.5872718095779419	-0.09498021006584167	0.9774768352508545	0.29735228419303894	0.24401801824569702	-0.7803623080253601	0.2105034440755844	0.06962311267852783	-0.022181296721100807	0.5713403224945068	0.5181235074996948	-0.13988828659057617	0.3422262370586395	NaN	NaN	NaN	NaN	NaN	NaN	NaN	NaN	NaN	NaN	NaN	NaN	NaN	NaN	NaN	0.8399284482002258	0.679691731929779	-0.057219699025154114	0.3972645401954651	NaN	-0.11577250808477402	-0.2209826409816742	NaN	NaN	NaN
NVR_S30	NaN	NaN	NaN	NaN	NaN	0.13519980013370514	NaN	NaN	NaN	NaN	NaN	NaN	NaN	NaN	0.054044291377067566	NaN	0.10197792947292328	-0.07320073246955872	0.07481499016284943	0.02656671218574047	-0.15373778343200684	0.18141144514083862	0.16294308006763458	-0.1392669975757599	0.13798227906227112	0.2495567798614502	0.13544228672981262	NaN	NaN	0.15398995578289032	0.1251913160085678	0.24747270345687866	-0.10459531098604202	-0.2095194309949875	0.10961791127920151	0.11174634099006653	-0.08699039369821548	NaN	0.18346229195594788	0.19950038194656372	0.12945400178432465	NaN	NaN	NaN	NaN	NaN	NaN	-0.09211698919534683	0.2486599236726761
NVR_S34	0.5787321329116821	-0.10746606439352036	-0.3311459720134735	-0.16285395622253418	0.08401446789503098	0.1530785858631134	-0.7389869093894958	0.6591977477073669	NaN	NaN	NaN	NaN	NaN	-0.30267152190208435	-0.5757780075073242	-0.6784166097640991	NaN	-0.7071539163589478	-0.31972652673721313	0.18877404928207397	0.5211429595947266	-0.7567897439002991	-0.8191100358963013	0.536454975605011	-0.21005091071128845	-0.590731143951416	NaN	0.429429292678833	-0.607792854309082	-0.6335516571998596	-0.6049975752830505	0.5025809407234192	0.06342184543609619	-0.18544313311576843	-0.5236836075782776	NaN	NaN	NaN	NaN	NaN	NaN	NaN	NaN	NaN	NaN	NaN	NaN	0.684834897518158	0.3638420104980469
NVR_S35	0.12511302530765533	NaN	NaN	NaN	NaN	0.27525147795677185	-0.14289532601833344	0.26818186044692993	0.31095579266548157	-0.4832184910774231	-0.8224095702171326	0.37692058086395264	0.9314219355583191	0.8520383238792419	-0.9870524406433105	NaN	NaN	NaN	NaN	NaN	NaN	0.4849155843257904	0.10575974732637405	0.6886292695999146	-0.23288296163082123	-0.4459453821182251	0.863586962223053	NaN	0.4101096987724304	-0.9723296165466309	0.31158745288848877	NaN	NaN	NaN	0.7311325669288635	-0.9555467367172241	0.9168343544006348	0.8033178448677063	0.782855749130249	NaN	NaN	NaN	NaN	NaN	NaN	NaN	-0.17068283259868622	0.4935774505138397	0.358000248670578
NVR_S36	NaN	NaN	NaN	NaN	NaN	NaN	NaN	NaN	NaN	NaN	NaN	NaN	NaN	NaN	NaN	NaN	NaN	NaN	NaN	NaN	0.6246023178100586	NaN	0.8904691338539124	NaN	NaN	NaN	NaN	0.2302604466676712	0.7991626262664795	NaN	NaN	0.6676810383796692	0.9141684174537659	0.7418617606163025	0.8146357536315918	-0.22518737614154816	0.7448244690895081	0.4316994845867157	-0.5735998153686523	NaN	0.8865500688552856	-0.5602134466171265	0.5875459909439087	0.8060962557792664	-0.647508978843689	-0.529988706111908	0.1664494276046753	-0.9625614881515503	-0.47053852677345276
NVR_S37	0.6474395394325256	0.7082756161689758	0.12539564073085785	0.30455833673477173	0.6539067625999451	0.5240663290023804	0.4208192229270935	0.18913207948207855	-0.5388827323913574	0.5359088778495789	0.6959532499313354	0.5091627240180969	0.25968098640441895	0.22124336659908295	0.5533280968666077	0.41101816296577454	0.3813566565513611	-0.03697519749403	0.3668816387653351	-0.0265201348811388	0.4798125624656677	0.09691271185874939	0.47673195600509644	-0.1632014513015747	-0.588786244392395	-0.6727221012115479	-0.567749559879303	-0.15605852007865906	0.23927955329418182	-0.09082765877246857	-0.4245537221431732	0.5537506341934204	0.0017498090164735913	-0.00845297984778881	-0.680527925491333	0.2349926084280014	NaN	0.7433003783226013	NaN	NaN	NaN	NaN	NaN	NaN	NaN	NaN	NaN	NaN	NaN
NVR_S39	0.28792721033096313	0.22164593636989594	-0.15521103143692017	0.03243472799658775	NaN	NaN	NaN	NaN	NaN	NaN	-0.058310505002737045	-0.34034642577171326	NaN	NaN	NaN	0.3119547963142395	-0.01759566180408001	0.24211809039115906	-0.24311372637748718	NaN	0.0026880071964114904	0.15969501435756683	0.017252931371331215	0.08351518213748932	0.1230328232049942	-0.24108682572841644	0.045725252479314804	0.10256192833185196	NaN	NaN	NaN	NaN	NaN	NaN	NaN	NaN	NaN	NaN	NaN	NaN	NaN	NaN	0.1918053925037384	0.1842738687992096	0.05035601556301117	-0.02983701601624489	0.023838335648179054	NaN	-0.1821594387292862
NVR_S42	NaN	NaN	0.015716973692178726	0.1920400708913803	-0.1677774339914322	-0.28623130917549133	-0.14980076253414154	-0.0001899185444926843	-0.01590600237250328	0.16059020161628723	-0.10344034433364868	0.1587604135274887	-0.17814090847969055	0.11000148206949234	-0.029587741941213608	0.12786811590194702	0.2508190870285034	-0.14911487698554993	NaN	NaN	NaN	NaN	0.09909355640411377	0.07624255865812302	0.13522741198539734	NaN	0.18874810636043549	0.02822294272482395	0.1250200867652893	0.19740016758441925	0.04731127992272377	NaN	NaN	0.029710205271840096	0.1682967096567154	-0.009563433937728405	-0.03775765001773834	0.253478080034256	-0.24025580286979675	0.0984615609049797	0.08952183276414871	0.05157821252942085	NaN	NaN	NaN	-0.42036962509155273	0.26522624492645264	0.03678148612380028	-0.1084841787815094
NVR_S44	0.42246535420417786	0.610094428062439	0.5575644373893738	0.5885673761367798	0.6081147789955139	-0.7530313730239868	0.5189505219459534	0.7360028028488159	0.7925617098808289	0.4621191918849945	0.1665869653224945	0.1732836663722992	-0.7499018907546997	0.7321032285690308	-0.7469016909599304	0.5597905516624451	-0.739309549331665	-0.6233310103416443	0.3976919949054718	-0.705304741859436	0.575309157371521	0.5709229707717896	-0.39358535408973694	0.35697534680366516	0.2942490875720978	0.8068057298660278	-0.4353061318397522	0.5589970350265503	0.5794686079025269	0.147440567612648	-0.49111273884773254	-0.361921489238739	0.46368512511253357	NaN	0.31605055928230286	0.4410027861595154	0.5984910726547241	-0.7156075835227966	0.43610674142837524	0.18988372385501862	0.6306623220443726	0.6229637861251831	0.7242653369903564	0.665333092212677	0.6684536337852478	0.35307466983795166	0.6596154570579529	0.617840051651001	0.6228728294372559
[truncated: 221 more columns]
