# Supplementary material for: Decoding subjective emotional arousal from EEG during an immersive virtual reality experience
Source: eLife. 2021 Oct 28;10:e64812. doi: 10.7554/eLife.64812 (PMC8673835; doi:10.7554/eLife.64812)
Supplement: Figure 10—source data 1. — The data file contains a data frame per movement condition (nomov, mov) with following columns (for source power comodulation [SPoC] all values relate to the component with the smallest [i.e., most negative] correlation between its alpha power and the emotional arousal ratings). Subject; SPOC_LAMBDA: covariance; SPOC_CORR: Pearson correlation coefficient; SPOC_Pvalue: p-values obtained from the permutation test (see Materials and methods) on the single subject level; CSP_acc and LSTM_acc: proportion of correctly classified samples across the cross-validation folds. CSP_Pvalues and LSTM_Pvalues: p-values obtained from the exact binomial test on the single-subject level (see Materials and methods). [file elife-64812-fig10-data1.zip]

Archive with 4 entries (3 files):
- Figure 10 - source data/
- Figure 10 - source data/README - Fig10 - Source data.txt
- Figure 10 - source data/results_across_methods_mov.txt
- Figure 10 - source data/results_across_methods_nomov.txt
