# Supplementary material for: Decoding subjective emotional arousal from EEG during an immersive virtual reality experience
Source: eLife. 2021 Oct 28;10:e64812. doi: 10.7554/eLife.64812 (PMC8673835; doi:10.7554/eLife.64812)
Supplement: Figure 10—source data 1. — The data file contains a data frame per movement condition (nomov, mov) with following columns (for source power comodulation [SPoC] all values relate to the component with the smallest [i.e., most negative] correlation between its alpha power and the emotional arousal ratings). Subject; SPOC_LAMBDA: covariance; SPOC_CORR: Pearson correlation coefficient; SPOC_Pvalue: p-values obtained from the permutation test (see Materials and methods) on the single subject level; CSP_acc and LSTM_acc: proportion of correctly classified samples across the cross-validation folds. CSP_Pvalues and LSTM_Pvalues: p-values obtained from the exact binomial test on the single-subject level (see Materials and methods). [file elife-64812-fig10-data1.zip › Figure 10 - source data/README - Fig10 - Source data.txt]

## README for 'results_across_methods_<movement_condition>.csv'

Subject :      Subject identifier
SPOC_LAMBDA :  lambda value of the SPOC component with the smallest eigenvalue 
SPOC_CORR :    Pearson correlation of z and z_est for the SPOC component with the smallest eigenvalue 
SPOC_Pvalue :  p value corresponding to SPOC_CORR (determined via permutation test on single subject level)
CSP_acc :      cross-validated classification accuracy for the CSP model
CSP_Pvalue :   p value corresponding to CSP_acc (determined via binomial test on single subject level)
LSTM_acc :     cross-validated classification accuracy for the LSTM model
LSTM_Pvalue :  p value corresponding to LSTM_acc (determined via binomial test on single subject level)
