# Supplementary material for: Decoding subjective emotional arousal from EEG during an immersive virtual reality experience
Source: eLife. 2021 Oct 28;10:e64812. doi: 10.7554/eLife.64812 (PMC8673835; doi:10.7554/eLife.64812)
Supplement: Figure 10—source data 1. — The data file contains a data frame per movement condition (nomov, mov) with following columns (for source power comodulation [SPoC] all values relate to the component with the smallest [i.e., most negative] correlation between its alpha power and the emotional arousal ratings). Subject; SPOC_LAMBDA: covariance; SPOC_CORR: Pearson correlation coefficient; SPOC_Pvalue: p-values obtained from the permutation test (see Materials and methods) on the single subject level; CSP_acc and LSTM_acc: proportion of correctly classified samples across the cross-validation folds. CSP_Pvalues and LSTM_Pvalues: p-values obtained from the exact binomial test on the single-subject level (see Materials and methods). [file elife-64812-fig10-data1.zip › Figure 10 - source data/results_across_methods_mov.txt]

Subject	SPOC_LAMBDA	SPOC_CORR	SPOC_Pvalue	CSP_acc	CSP_Pvalue	LSTM_acc	LSTM_Pvalue
NVR_S02	0.02893854	0.0418492505728387	0.978	0.5555555555555560	0.15653146957815100	0.55	0.20499173682591800
NVR_S04	-0.227972	-0.188241847274224	0.262	0.5777777777777780	0.04387101145390350	0.5944444444444440	0.013682544934001700
NVR_S06	-0.1554245	-0.201259655651728	0.302	0.5555555555555560	0.15653146957815100	0.5944444444444440	0.013682544934001700
NVR_S08	-0.3540035	-0.249167641385827	0.212	0.6555555555555560	3.6194868117548E-05	0.6222222222222220	0.0012860379064583400
NVR_S14	-0.1320243	-0.224664751913957	0.098	0.5333333333333330	0.4123505574140870	0.5888888888888890	0.020597045422768100
NVR_S18	-0.3583694	-0.26448825324386	0.063	0.5666666666666670	0.0861873133286952	0.6166666666666670	0.002155107552530420
NVR_S21	-0.4925405	-0.156630644233419	0.462	0.5611111111111110	0.11727865310746000	0.5888888888888890	0.020597045422768100
NVR_S22	-0.5666775	-0.369419032175459	0	0.48333333333333300	0.7094997422022830	0.5444444444444440	0.2634986448445630
NVR_S25	-1.495669	-0.527070988004767	0.001	0.7111111111111110	1.39620416009491E-08	0.7111111111111110	1.39620416009491E-08
NVR_S28	-0.4733153	-0.217173949631883	0.039	0.5555555555555560	0.15653146957815100	0.5833333333333330	0.030369539446891200
NVR_S29	-0.5914699	-0.318550444737189	0.006	0.5777777777777780	0.04387101145390350	0.5833333333333330	0.030369539446891200
NVR_S31	-0.3417125	-0.3022457510922	0.006	0.65	6.95054059685445E-05	0.5388888888888890	0.3325790904569390
NVR_S34	-0.0513733	-0.0774164135350167	0.925	0.7166666666666670	5.53269881370086E-09	0.6666666666666670	9.1445858846102E-06
NVR_S35	-0.1765644	-0.272151977384567	0.087	0.5777777777777780	0.04387101145390350	0.6222222222222220	0.0012860379064583400
NVR_S36	-0.3747697	-0.27095522790041	0.095	0.6888888888888890	4.36714172447524E-07	0.6333333333333330	4.28435914534013E-04
NVR_S37	-1.117231	-0.463746726782108	0.029	0.6	0.008900553941770720	0.6611111111111110	1.84104284174398E-05
NVR_S39	-0.3637749	-0.373940342894583	0.004	0.6666666666666670	9.1445858846102E-06	0.6555555555555560	3.6194868117548E-05
NVR_S42	-0.1083822	-0.197019421971762	0.625	0.6333333333333330	4.28435914534013E-04	0.6333333333333330	4.28435914534013E-04
NVR_S44	-0.5670163	-0.264124536628916	0.083	0.6777777777777780	2.098844327794E-06	0.6555555555555560	3.6194868117548E-05
