# Supplementary material for: Decoding subjective emotional arousal from EEG during an immersive virtual reality experience
Source: eLife. 2021 Oct 28;10:e64812. doi: 10.7554/eLife.64812 (PMC8673835; doi:10.7554/eLife.64812)
Supplement: Figure 10—source data 1. — The data file contains a data frame per movement condition (nomov, mov) with following columns (for source power comodulation [SPoC] all values relate to the component with the smallest [i.e., most negative] correlation between its alpha power and the emotional arousal ratings). Subject; SPOC_LAMBDA: covariance; SPOC_CORR: Pearson correlation coefficient; SPOC_Pvalue: p-values obtained from the permutation test (see Materials and methods) on the single subject level; CSP_acc and LSTM_acc: proportion of correctly classified samples across the cross-validation folds. CSP_Pvalues and LSTM_Pvalues: p-values obtained from the exact binomial test on the single-subject level (see Materials and methods). [file elife-64812-fig10-data1.zip › Figure 10 - source data/results_across_methods_nomov.txt]

Subject	SPOC_LAMBDA	SPOC_CORR	SPOC_Pvalue	CSP_acc	CSP_Pvalue	LSTM_acc	LSTM_Pvalue
NVR_S02	0.0806326196585532	0.0992093205245212	0.999	0.6833333333333330	9.69330465320982E-07	0.6833333333333330	9.69330465320982E-07
NVR_S03	-0.194418538985674	-0.224138891844059	0.401	0.6166666666666670	0.002155107552530420	0.6333333333333330	4.28435914534013E-04
NVR_S04	-0.404657929802881	-0.24505804256134	0.04	0.6166666666666670	0.002155107552530420	0.5611111111111110	0.11727865310746000
NVR_S05	-0.934275725455988	-0.180031801070912	0.127	0.6722222222222220	4.43444926375516E-06	0.6	0.008900553941770720
NVR_S06	-0.266077528864068	-0.280917900187565	0.032	0.6388888888888890	2.39076862716274E-04	0.5722222222222220	0.06210676585298510
NVR_S08	-0.184867574592467	-0.238685714047459	0.155	0.5166666666666670	0.7094997422022830	0.5833333333333330	0.030369539446891200
NVR_S11	-0.408429532905706	-0.219049949585237	0.022	0.5944444444444440	0.013682544934001700	0.6111111111111110	0.0035332037055875900
NVR_S13	-0.327845997797867	-0.217865471612077	0.386	0.5388888888888890	0.3325790904569390	0.5333333333333330	0.4123505574140870
NVR_S14	-0.209680238992962	-0.331539323288473	0.013	0.65	6.95054059685445E-05	0.5722222222222220	0.06210676585298510
NVR_S15	-0.22710247971103	-0.288038450697809	0.086	0.55	0.20499173682591800	0.5833333333333330	0.030369539446891200
NVR_S17	-1.08780266400272	-0.33636899935082	0.018	0.5666666666666670	0.0861873133286952	0.5944444444444440	0.013682544934001700
NVR_S18	-0.254250449265307	-0.201134429992099	0.098	0.5333333333333330	0.4123505574140870	0.5333333333333330	0.4123505574140870
NVR_S21	-0.322092750768742	-0.274299590355501	0.337	0.7222222222222220	2.13482420178686E-09	0.6722222222222220	4.43444926375516E-06
NVR_S22	-0.638792357414023	-0.204313366949337	0.053	0.5722222222222220	0.06210676585298510	0.5222222222222220	0.6019687530156480
NVR_S25	-1.49146067839453	-0.530579841423013	0	0.6	0.008900553941770720	0.5888888888888890	0.020597045422768100
NVR_S26	-0.464466163966686	-0.276064911174365	0.303	0.7777777777777780	3.31635738312244E-14	0.6555555555555560	3.6194868117548E-05
NVR_S28	-0.214709382103867	-0.152957901933332	0.128	0.6166666666666670	0.002155107552530420	0.5555555555555560	0.15653146957815100
NVR_S29	-0.360360266968904	-0.170043587939572	0.148	0.4722222222222220	0.5024453906833380	0.5888888888888890	0.020597045422768100
NVR_S30	-0.431827639322602	-0.198266124173842	0.737	0.6722222222222220	4.43444926375516E-06	0.6444444444444450	1.30401232977397E-04
NVR_S34	-0.813039141267892	-0.527484670892721	0	0.5888888888888890	0.020597045422768100	0.6166666666666670	0.002155107552530420
NVR_S35	-0.441956261633865	-0.258948407484672	0.166	0.6944444444444440	1.91882489433111E-07	0.65	6.95054059685445E-05
NVR_S36	-0.771320959296118	-0.410628607966041	0.012	0.6555555555555560	3.6194868117548E-05	0.6444444444444450	1.30401232977397E-04
NVR_S37	-0.665001352637935	-0.335422765263715	0.095	0.65	6.95054059685445E-05	0.5611111111111110	0.11727865310746000
NVR_S39	-0.146980895740947	-0.184547008775155	0.732	0.4888888888888890	0.8231404466836140	0.5388888888888890	0.3325790904569390
NVR_S42	-0.356795370240005	-0.260995208920178	0.219	0.5166666666666670	0.7094997422022830	0.5388888888888890	0.3325790904569390
NVR_S44	-0.492478667204892	-0.231480291453613	0.172	0.6111111111111110	0.0035332037055875900	0.6111111111111110	0.0035332037055875900
